# Supplementary material for: Atezolizumab Plus Bevacizumab for Advanced Hepatocellular Carcinoma with Macroscopic Vascular Invasion: An Inverse Probability of Treatment Weighted Analysis
Source: Cancers (Basel). 2025 Dec 22;18(1):33. doi: 10.3390/cancers18010033 (PMC12784712; doi:10.3390/cancers18010033)
Supplement: Supplementary file 1 [file cancers-18-00033-s001.zip]

Archive with 1 entries (1 files):
- cancers-4027868-supplementary.pdf
